# Supplementary material for: Performance and feasibility of self-microsampling of capillary blood and saliva for serological testing of SARS-CoV-2
Source: PLoS One. 2025 Jul 11;20(7):e0327821. doi: 10.1371/journal.pone.0327821 (PMC12250565; doi:10.1371/journal.pone.0327821)
Supplement: S8 Table — (XLSX) [file pone.0327821.s013.xlsx]

## Sheet: Sheet1
antibody_status	cp_med_result_diln_30	cp_studypart_result_diln_30	serum_result_diln_30	saliva_result_diln_15	cp_med_result_diln_30_int	cp_studypart_result_diln_30_int	serum_result_diln_30_int	saliva_result_diln_15_int
unknown antibody status	2817	2682	2484		positive	positive	positive
unknown antibody status	5436	4725	6021		positive	positive	positive
unknown antibody status	1746	1872	2052		positive	positive	positive
unknown antibody status	45240	30660	33180		positive	positive	positive
unknown antibody status	5973	5064	4440		positive	positive	positive
unknown antibody status	834	660	822		positive	positive	positive
unknown antibody status	1458	1470	1452		positive	positive	positive
unknown antibody status	2229	2028	2004		positive	positive	positive
unknown antibody status	5415	14409	14016		positive	positive	positive
unknown antibody status	36150	44130	44400		positive	positive	positive
unknown antibody status	1593	1464	1272		positive	positive	positive
unknown antibody status	1491	1674	1479		positive	positive	positive
unknown antibody status	1086	1005	1053		positive	positive	positive
unknown antibody status	864	927	648		positive	positive	positive
unknown antibody status	2325	561	1974		positive	positive	positive
unknown antibody status	12210	11577	8379		positive	positive	positive
unknown antibody status	48060	42990	48300		positive	positive	positive
unknown antibody status	1188	1032	930		positive	positive	positive
unknown antibody status	45570	31770	38820		positive	positive	positive
unknown antibody status	0.4	0.4	50.4		negative	negative	positive
unknown antibody status	870	570	615		positive	positive	positive
unknown antibody status	21417	14715	15591		positive	positive	positive
unknown antibody status	2187	1791	2109		positive	positive	positive
unknown antibody status	1782	1554	1863		positive	positive	positive
unknown antibody status	52950	43530	46020		positive	positive	positive
unknown antibody status	954	615	753		positive	positive	positive
unknown antibody status	92310	55350	74100		positive	positive	positive
unknown antibody status	3474	2562	2880		positive	positive	positive
unknown antibody status	2694	3231	2712		positive	positive	positive
unknown antibody status	33030	27849	37230		positive	positive	positive
unknown antibody status	15597	13491	14055		positive	positive	positive
unknown antibody status	2112	2403	2142		positive	positive	positive
unknown antibody status	1287	906	1383		positive	positive	positive
unknown antibody status	11634	12192	14706		positive	positive	positive
unknown antibody status	184590	113700	154860		positive	positive	positive
known antibody status	139140	123480	122100	138.9	positive	positive	positive	positive
unknown antibody status	0.4	0.4	0.4		negative	negative	negative
unknown antibody status	16530	12810	14883		positive	positive	positive
unknown antibody status	14229	14835	9405		positive	positive	positive
unknown antibody status	1302	1548	1953		positive	positive	positive
unknown antibody status	53280	40260	74820		positive	positive	positive
unknown antibody status	4143	4932	7116		positive	positive	positive
known antibody status	12696	13164	18654	60.15	positive	positive	positive	positive
unknown antibody status	24714	22560	32820		positive	positive	positive
unknown antibody status	1083	1218	2262		positive	positive	positive
unknown antibody status	62310	48480	71370		positive	positive	positive
unknown antibody status	3249	2802	3405		positive	positive	positive
unknown antibody status	693	717	1062		positive	positive	positive
unknown antibody status	93330	133710	95010		positive	positive	positive
unknown antibody status	55410	69480	58500		positive	positive	positive
unknown antibody status	354	630	255		positive	positive	positive
unknown antibody status	65730	66090	35100		positive	positive	positive
unknown antibody status	3822	2919	2349		positive	positive	positive
unknown antibody status	38340	41010	42600		positive	positive	positive
unknown antibody status	6837	6408	5583		positive	positive	positive
unknown antibody status	3681	3678	4104		positive	positive	positive
unknown antibody status	4587	3819	5418		positive	positive	positive
unknown antibody status	7224	8451	8883		positive	positive	positive
unknown antibody status	24972	21252	25539		positive	positive	positive
known antibody status	6687	6399	7440	10.11	positive	positive	positive	positive
known antibody status	8913	5994	12444	18.9	positive	positive	positive	positive
unknown antibody status	10794	11808	14751		positive	positive	positive
unknown antibody status	558	855	825		positive	positive	positive
unknown antibody status	15705	14889	13146		positive	positive	positive
unknown antibody status	37620	26949	40950		positive	positive	positive
unknown antibody status	1185	1014	1284		positive	positive	positive
unknown antibody status	39990	11298	32340		positive	positive	positive
known antibody status	12426	23793	18054	31.8	positive	positive	positive	positive
unknown antibody status	6393	4668	7206		positive	positive	positive
known antibody status	27225	15945	30330	60.75	positive	positive	positive	positive
unknown antibody status	35340	25527	36630		positive	positive	positive
known antibody status	40770	35370	44430	116.1	positive	positive	positive	positive
known antibody status	31170	23784	40230	95.85	positive	positive	positive	positive
unknown antibody status	59490	53430	52200		positive	positive	positive
unknown antibody status	33780	28218	47790		positive	positive	positive
known antibody status	175680	349200	110880		positive	positive	positive
known antibody status	30630	29463	40290		positive	positive	positive
unknown antibody status	24909	27102	29691		positive	positive	positive
known antibody status	15888	12357	20157	37.95	positive	positive	positive	positive
unknown antibody status	29778	24930	32490		positive	positive	positive
unknown antibody status	9831	4317	6744		positive	positive	positive
unknown antibody status	0.4	157.5	0.4		negative	positive	negative
known antibody status	25722	25155	52620	129.6	positive	positive	positive	positive
unknown antibody status	30720	22431	36480		positive	positive	positive
unknown antibody status	1743	1407	2364		positive	positive	positive
unknown antibody status	2133	2457	3045		positive	positive	positive
known antibody status	148050	112380	82050	85.35	positive	positive	positive	positive
unknown antibody status	36150	29916	39660		positive	positive	positive
known antibody status	19980	14319	15717	85.8	positive	positive	positive	positive
known antibody status	64350	48870	51480	73.35	positive	positive	positive	positive
unknown antibody status	52890	39720	57480		positive	positive	positive
unknown antibody status	51630	31140	48270		positive	positive	positive
known antibody status	137100	123690	116910	670.65	positive	positive	positive	positive
unknown antibody status	81150	64500	55950		positive	positive	positive
known antibody status	14262	18159	24399	34.35	positive	positive	positive	positive
unknown antibody status	14457	15648	34260		positive	positive	positive
known antibody status	34650	33420	44580	94.2	positive	positive	positive	positive
known antibody status	14244	15618	20880	9.735	positive	positive	positive	positive
unknown antibody status	3669	4044	4455		positive	positive	positive
unknown antibody status	5748	4773	8892		positive	positive	positive
known antibody status	22422	23793	36330	86.55	positive	positive	positive	positive
known antibody status	34710	36780	35910	45.45	positive	positive	positive	positive
known antibody status	52020	42570	41850	133.35	positive	positive	positive	positive
known antibody status	29796	32160	34440	37.8	positive	positive	positive	positive
unknown antibody status	15891	13326	14619		positive	positive	positive
unknown antibody status	13905	18876	16923		positive	positive	positive
unknown antibody status	20595	18159	25143		positive	positive	positive
unknown antibody status	18105	18228	21549		positive	positive	positive
known antibody status	81840	74100	120360	89.25	positive	positive	positive	positive
known antibody status	25416	23133	28047	27.6	positive	positive	positive	positive
known antibody status	11802	16821	16914	46.5	positive	positive	positive	positive
known antibody status	43440	54960	64410	154.5	positive	positive	positive	positive
known antibody status	60930	56700	64920	122.1	positive	positive	positive	positive
known antibody status	9606	9456	6651	30	positive	positive	positive	positive
known antibody status	12015	9780	13296	86.55	positive	positive	positive	positive
known antibody status	183.6	228	162.6	0.4	positive	positive	positive	negative
known antibody status	13998	22032	22509	17.4	positive	positive	positive	positive
unknown antibody status	24225	19590	33210		positive	positive	positive
known antibody status	6672	9006	11217	6.36	positive	positive	positive	positive
known antibody status	4269	1791	3831	0.4	positive	positive	positive	negative
known antibody status	14478	12513	20646	15.45	positive	positive	positive	positive
unknown antibody status	63300	48000	68880		positive	positive	positive
known antibody status	26919	41820	70770	167.4	positive	positive	positive	positive
unknown antibody status	9267	9465	10746		positive	positive	positive
unknown antibody status	0.4	0.4	0.4		negative	negative	negative
known antibody status	128220	123180	124980	139.95	positive	positive	positive	positive
unknown antibody status	37680	29034	54690		positive	positive	positive
unknown antibody status	11532	13473	18045		positive	positive	positive
unknown antibody status	44040	34080	39030		positive	positive	positive
unknown antibody status	645	882	960		positive	positive	positive
known antibody status	45270	43800	80850	818.1	positive	positive	positive	positive
unknown antibody status	8787	10917	8562		positive	positive	positive
known antibody status	26805	32460	36150	71.55	positive	positive	positive	positive
known antibody status	25779	32910	24120	36.75	positive	positive	positive	positive
known antibody status	15834	14379	14124	33.15	positive	positive	positive	positive
known antibody status	34830	30150	39330	46.8	positive	positive	positive	positive
unknown antibody status	148290	185400	144060		positive	positive	positive
unknown antibody status	9570	16857	17088		positive	positive	positive
unknown antibody status	18705	12351	90150		positive	positive	positive
unknown antibody status	15096	16101	26067		positive	positive	positive
unknown antibody status	0.4	0.4	0.4		negative	negative	negative
unknown antibody status	29076	30750	34710		positive	positive	positive
known antibody status	12519	12453	15285	134.85	positive	positive	positive	positive
known antibody status	14076	16677	15012	31.65	positive	positive	positive	positive
known antibody status	5745	9066	14109	51.3	positive	positive	positive	positive
known antibody status	27207	21114	38550	30	positive	positive	positive	positive
unknown antibody status	47070	25782	66630		positive	positive	positive
known antibody status	18729	24813	34680	101.55	positive	positive	positive	positive
known antibody status	23019	14229	26466	113.1	positive	positive	positive	positive
